# Supplementary material for: Cohesive versus Flexible Evolution of Functional Modules in Eukaryotes
Source: PLoS Comput Biol. 2009 Jan 30;5(1):e1000276. doi: 10.1371/journal.pcbi.1000276 (PMC2615111; doi:10.1371/journal.pcbi.1000276)
Supplement: Table S1 — Overrepresented Gene Ontology Biological Process categories (0.04 MB XLS) [file pcbi.1000276.s001.xls]

## Sheet: Gene Ontology Biological Proces
Supplementary Table S1:
Overrepresented Gene Ontology Biological Process categories
Gene Ontology (GO) Biological Process categories overrepresented in proteins in cohesive modules when compared to proteins in all modules (column A-F). We compare the number of different species of which proteins are assigned to a KOG with a certain GO category to all other KOGs. Red z values indicate that KOGs associated with this GO category are more conserved than all other KOGs, P values < 0.…
	P values hypergeometric overrepresentation of GO category in cohesive modules, compared to non cohesive modules		Number of proteins in cohesive modules assigned to this category	Number of proteins in all modules assigned to this category
GO-ID	p-value	corr p-value	# selected	# total	Description	z	P-value ranksums test
9058	2.0455e-36	2.8821e-33	408	567	biosynthesis	6.82541	0
44249	8.3509e-33	5.8832e-30	367	508	cellular biosynthesis	6.0554	0
19752	1.6131e-30	5.6823e-28	208	254	carboxylic acid metabolism	6.42127	0
6082	1.6131e-30	5.6823e-28	208	254	organic acid metabolism	6.42127	0
6520	2.1147e-30	5.9592e-28	147	164	amino acid metabolism	5.43182	5.57126e-08
6519	3.6736e-28	8.6269e-26	153	176	amino acid and derivative metabolism	5.59009	2.2794e-08
9308	1.4657e-23	2.9502e-21	160	195	amine metabolism	5.68115	1.34367e-08
6807	3.1961e-22	5.6291e-20	162	201	nitrogen compound metabolism	5.72254	1.05109e-08
8652	8.3616e-21	1.3091e-18	88	95	amino acid biosynthesis	7.14518	0
9309	6.0489e-19	7.7481e-17	92	103	amine biosynthesis	7.09137	0
44271	6.0489e-19	7.7481e-17	92	103	nitrogen compound biosynthesis	7.09137	0
7028	4.2144e-17	4.5678e-15	152	198	cytoplasm organization and biogenesis	-5.9069	3.51992e-09
42254	4.2144e-17	4.5678e-15	152	198	ribosome biogenesis and assembly	-5.9069	3.51992e-09
6732	1.2805e-16	1.2887e-14	99	117	coenzyme metabolism	5.00433	5.60837e-07
43037	1.271e-13	1.1939e-11	81	96	translation	-6.23924	0
51186	2.3197e-13	2.0428e-11	108	138	cofactor metabolism	5.51835	3.42695e-08
9117	7.1915e-13	5.9605e-11	78	93	nucleotide metabolism	3.68538	0.000228363
42255	1.7501e-12	1.3699e-10	51	55	ribosome assembly	-3.77284	0.000161399
9165	1.8502e-12	1.372e-10	48	51	nucleotide biosynthesis	3.89371	9.87231e-05
6119	2.3139e-12	1.6301e-10	41	42	oxidative phosphorylation	6.9126	0
6416	2.8443e-12	1.9084e-10	160	227	protein biosynthesis	-1.25215	0.210514
8152	8.8961e-12	5.6976e-10	1062	2018	metabolism	4.57422	4.77958e-06
42257	1.4127e-11	8.6543e-10	45	48	ribosomal subunit assembly	-3.36183	0.000774276
7046	1.5923e-11	9.3483e-10	122	166	ribosome biogenesis	-4.96936	6.72019e-07
6091	1.6631e-11	9.3732e-10	134	186	generation of precursor metabolites and energy	6.22234	0
6164	1.9592e-11	1.0617e-09	38	39	purine nucleotide biosynthesis	3.43381	0.000595153
9150	3.9853e-11	2.0798e-09	37	38	purine ribonucleotide metabolism	3.36343	0.000769814
9059	9.0867e-11	4.5726e-09	184	275	macromolecule biosynthesis	-0.722309	0.470105
9152	1.6438e-10	7.9866e-09	35	36	purine ribonucleotide biosynthesis	3.60483	0.000312363
9259	2.0903e-10	9.8174e-09	38	40	ribonucleotide metabolism	3.19867	0.00138061
27	3.3329e-10	1.4675e-08	34	35	ribosomal large subunit assembly and maintenance	-2.93258	0.00336155
30490	3.3329e-10	1.4675e-08	34	35	processing of 20S pre-rRNA	-2.53219	0.0113352
6163	4.0403e-10	1.7251e-08	40	43	purine nucleotide metabolism	3.21086	0.0013234
9260	8.2131e-10	3.4036e-08	36	38	ribonucleotide biosynthesis	3.43029	0.000602928
6364	2.9936e-09	1.1811e-07	101	139	rRNA processing	-4.80242	1.56759e-06
16072	3.0176e-09	1.1811e-07	104	144	rRNA metabolism	-4.60537	4.11701e-06
44237	5.8082e-09	2.2118e-07	1023	1960	cellular metabolism	5.01178	5.39557e-07
6418	1.1213e-08	3.9496e-07	29	30	tRNA aminoacylation for protein translation	-3.82754	0.000129431
43039	1.1213e-08	3.9496e-07	29	30	tRNA aminoacylation	-3.82754	0.000129431
43038	1.1213e-08	3.9496e-07	29	30	amino acid activation	-3.82754	0.000129431
9084	1.3033e-08	4.479e-07	25	25	glutamine family amino acid biosynthesis	2.9574	0.00310245
8151	1.3755e-08	4.6145e-07	1307	2606	cellular physiological process	6.14987	0
7582	2.3932e-08	7.8418e-07	1314	2625	physiological process	6.3061	0
51188	2.8574e-08	9.1503e-07	55	68	cofactor biosynthesis	5.27652	1.31524e-07
9108	3.2292e-08	1.0111e-06	47	56	coenzyme biosynthesis	4.85838	1.18361e-06
9064	5.7238e-08	1.7532e-06	35	39	glutamine family amino acid metabolism	3.8	0.000144695
6733	9.3338e-08	2.7982e-06	41	48	oxidoreduction coenzyme metabolism	2.39478	0.0166305
6487	1.0727e-07	3.1488e-06	34	38	protein amino acid N-linked glycosylation	4.08097	4.48488e-05
9987	1.2961e-07	3.7269e-06	1307	2613	cellular process	6.14987	0
15980	1.6716e-07	4.7104e-06	107	156	energy derivation by oxidation of organic compounds	4.29132	1.77616e-05
6769	2.0039e-07	5.5362e-06	33	37	nicotinamide metabolism	2.3584	0.0183541
6092	2.0969e-07	5.6819e-06	53	67	main pathways of carbohydrate metabolism	1.33035	0.183404
9141	3.6385e-07	9.673e-06	24	25	nucleoside triphosphate metabolism	3.22926	0.00124113
45333	4.3084e-07	1.1242e-05	48	60	cellular respiration	4.87527	1.08676e-06
9066	4.9909e-07	1.1777e-05	36	42	aspartate family amino acid metabolism	4.27488	1.91243e-05
9206	5.0149e-07	1.1777e-05	20	20	purine ribonucleoside triphosphate biosynthesis	4.11023	3.95265e-05
9205	5.0149e-07	1.1777e-05	20	20	purine ribonucleoside triphosphate metabolism	4.11023	3.95265e-05
9144	5.0149e-07	1.1777e-05	20	20	purine nucleoside triphosphate metabolism	4.11023	3.95265e-05
9145	5.0149e-07	1.1777e-05	20	20	purine nucleoside triphosphate biosynthesis	4.11023	3.95265e-05
6084	5.0149e-07	1.1777e-05	20	20	acetyl-CoA metabolism	1.73119	0.0834184
9060	7.2329e-07	1.5982e-05	47	59	aerobic respiration	4.91396	8.92754e-07
9142	7.2596e-07	1.5982e-05	23	24	nucleoside triphosphate biosynthesis	3.28593	0.00101647
42773	7.2596e-07	1.5982e-05	23	24	ATP synthesis coupled electron transport	5.32306	1.01878e-07
42775	7.2596e-07	1.5982e-05	23	24	ATP synthesis coupled electron transport (sensu Eukaryota)	5.32306	1.01878e-07
6100	1.0395e-06	2.2532e-05	19	19	tricarboxylic acid cycle intermediate metabolism	1.68493	0.0920012
8204	1.4455e-06	3.0399e-05	22	23	ergosterol metabolism	2.88257	0.00394446
6696	1.4455e-06	3.0399e-05	22	23	ergosterol biosynthesis	2.88257	0.00394446
46034	2.1537e-06	4.2147e-05	18	18	ATP metabolism	4.41135	1.02729e-05
6754	2.1537e-06	4.2147e-05	18	18	ATP biosynthesis	4.41135	1.02729e-05
6753	2.1537e-06	4.2147e-05	18	18	nucleoside phosphate metabolism	4.41135	1.02729e-05
15985	2.1537e-06	4.2147e-05	18	18	energy coupled proton transport, down electrochemical gradient	4.41135	1.02729e-05
15986	2.1537e-06	4.2147e-05	18	18	ATP synthesis coupled proton transport	4.41135	1.02729e-05
6511	2.6118e-06	4.973e-05	70	98	ubiquitin-dependent protein catabolism	-4.58906	4.45196e-06
19941	2.6118e-06	4.973e-05	70	98	modification-dependent protein catabolism	-4.58906	4.45196e-06
44248	2.7511e-06	5.1684e-05	172	279	cellular catabolism	-1.31296	0.189198
9201	2.8723e-06	5.2559e-05	21	22	ribonucleoside triphosphate biosynthesis	3.83857	0.000123753
9199	2.8723e-06	5.2559e-05	21	22	ribonucleoside triphosphate metabolism	3.83857	0.000123753
9056	3.3804e-06	6.1064e-05	176	287	catabolism	-0.99698	0.318774
9109	4.4607e-06	7.7593e-05	17	17	coenzyme catabolism	2.02144	0.0432339
51187	4.4607e-06	7.7593e-05	17	17	cofactor catabolism	2.02144	0.0432339
19438	4.4607e-06	7.7593e-05	17	17	aromatic compound biosynthesis	3.1837	0.00145404
51603	4.7481e-06	8.1585e-05	70	99	proteolysis during cellular protein catabolism	-4.58906	4.45196e-06
9069	5.6942e-06	9.6664e-05	20	21	serine family amino acid metabolism	1.99154	0.0464219
6118	6.6345e-06	0.00011129	25	28	electron transport	5.33031	9.78896e-08
19362	8.6817e-06	0.00014391	33	40	pyridine nucleotide metabolism	2.3584	0.0183541
9073	9.2353e-06	0.00014988	16	16	aromatic amino acid family biosynthesis	3.15957	0.00158003
6694	9.361e-06	0.00014988	22	24	steroid biosynthesis	2.88257	0.00394446
16126	9.361e-06	0.00014988	22	24	sterol biosynthesis	2.88257	0.00394446
9072	1.1261e-05	0.00017763	19	20	aromatic amino acid family metabolism	3.6539	0.000258286
44238	1.1346e-05	0.00017763	947	1837	primary metabolism	2.38375	0.0171371
6508	1.1552e-05	0.00017887	79	116	proteolysis	-4.07376	4.62595e-05
44257	1.169e-05	0.00017903	72	104	cellular protein catabolism	-4.48838	7.17628e-06
9063	1.7853e-05	0.00027048	21	23	amino acid catabolism	2.84918	0.00438325
6536	1.9113e-05	0.00027763	15	15	glutamate metabolism	1.98539	0.0471006
6099	1.9113e-05	0.00027763	15	15	tricarboxylic acid cycle	1.79525	0.0726136
6081	1.9113e-05	0.00027763	15	15	aldehyde metabolism	1.96718	0.0491626
46356	1.9113e-05	0.00027763	15	15	acetyl-CoA catabolism	1.79525	0.0726136
30163	2.0866e-05	0.0003	76	112	protein catabolism	-3.89749	9.71946e-05
9123	2.221e-05	0.00031494	18	19	nucleoside monophosphate metabolism	0.950087	0.342068
9310	2.2863e-05	0.00031494	23	26	amine catabolism	2.84332	0.00446458
44270	2.2863e-05	0.00031494	23	26	nitrogen compound catabolism	2.84332	0.00446458
6486	2.3022e-05	0.00031494	45	60	protein amino acid glycosylation	3.91178	9.16166e-05
43413	2.3022e-05	0.00031494	45	60	biopolymer glycosylation	3.91178	9.16166e-05
6767	2.4853e-05	0.00033351	48	65	water-soluble vitamin metabolism	4.03582	5.44129e-05
6766	2.4853e-05	0.00033351	48	65	vitamin metabolism	4.03582	5.44129e-05
9101	3.0079e-05	0.00039982	46	62	glycoprotein biosynthesis	4.05988	4.90984e-05
6365	3.1642e-05	0.00041667	49	67	35S primary transcript processing	-4.36836	1.25187e-05
46040	3.9542e-05	0.00048872	14	14	IMP metabolism	0.9648	0.334645
6189	3.9542e-05	0.00048872	14	14	de novo' IMP biosynthesis	0.9648	0.334645
6188	3.9542e-05	0.00048872	14	14	IMP biosynthesis	0.9648	0.334645
7091	3.9542e-05	0.00048872	14	14	mitotic metaphase/anaphase transition	0.963656	0.335219
6739	3.9542e-05	0.00048872	14	14	NADP metabolism	-0.151919	0.879251
6740	3.9542e-05	0.00048872	14	14	NADPH regeneration	-0.151919	0.879251
31145	3.9542e-05	0.00048872	14	14	anaphase-promoting complex-dependent proteasomal ubiquitin-dependent protein catabolism	0.963656	0.335219
43632	4.1276e-05	0.00050572	70	103	modification-dependent macromolecule catabolism	-4.58906	4.45196e-06
9126	4.3679e-05	0.00053055	17	18	purine nucleoside monophosphate metabolism	0.956142	0.339001
9100	5.9543e-05	0.00071276	46	63	glycoprotein metabolism	4.05988	4.90984e-05
16567	5.9692e-05	0.00071276	33	42	protein ubiquitination	0.256877	0.797274
6818	6.4143e-05	0.00075315	19	21	hydrogen transport	3.95568	7.63177e-05
15992	6.4143e-05	0.00075315	19	21	proton transport	3.95568	7.63177e-05
8202	8.3801e-05	0.00095001	25	30	steroid metabolism	2.9535	0.00314196
16125	8.3801e-05	0.00095001	25	30	sterol metabolism	2.9535	0.00314196
6455	8.5629e-05	0.00095001	16	17	translational elongation	-3.64142	0.000271133
9161	8.5629e-05	0.00095001	16	17	ribonucleoside monophosphate metabolism	0.700054	0.483894
9167	8.5629e-05	0.00095001	16	17	purine ribonucleoside monophosphate metabolism	0.700054	0.483894
9124	8.5629e-05	0.00095001	16	17	nucleoside monophosphate biosynthesis	1.21015	0.22622
42273	8.5629e-05	0.00095001	16	17	ribosomal large subunit biogenesis	-1.86909	0.0616104
6752	9.8274e-05	0.0010818	32	41	group transfer coenzyme metabolism	4.35476	1.33215e-05
46365	0.00011205	0.0012239	30	38	monosaccharide catabolism	-0.451129	0.651896
30641	0.00012075	0.0012697	18	20	hydrogen ion homeostasis	-2.39209	0.0167528
45851	0.00012075	0.0012697	18	20	pH reduction	-2.39209	0.0167528
7035	0.00012075	0.0012697	18	20	vacuolar acidification	-2.39209	0.0167528
51452	0.00012075	0.0012697	18	20	cellular pH reduction	-2.39209	0.0167528
51453	0.00012075	0.0012697	18	20	regulation of cellular pH	-2.39209	0.0167528
6367	0.00012555	0.0013104	28	35	transcription initiation from RNA polymerase II promoter	1.2281	0.219408
9127	0.00016728	0.001726	15	16	purine nucleoside monophosphate biosynthesis	1.22697	0.219836
6537	0.00016905	0.001726	12	12	glutamate biosynthesis	1.55586	0.119741
8054	0.00016905	0.001726	12	12	cyclin catabolism	1.11763	0.263724
7121	0.00025242	0.0025587	23	28	bipolar bud site selection	4.09779	4.17112e-05
9168	0.00032554	0.0032531	14	15	purine ribonucleoside monophosphate biosynthesis	0.9648	0.334645
9156	0.00032554	0.0032531	14	15	ribonucleoside monophosphate biosynthesis	0.9648	0.334645
9082	0.00034933	0.0034181	11	11	branched chain family amino acid biosynthesis	3.01707	0.00255231
9070	0.00034933	0.0034181	11	11	serine family amino acid biosynthesis	2.10274	0.0354881
6098	0.00034933	0.0034181	11	11	pentose-phosphate shunt	-0.658923	0.509945
6914	0.00043356	0.0042131	22	27	autophagy	3.30396	0.000953304
6066	0.00047656	0.0045992	77	121	alcohol metabolism	2.71862	0.00655545
46164	0.00056248	0.0053914	30	40	alcohol catabolism	-0.451129	0.651896
9081	0.00063079	0.0060053	13	14	branched chain family amino acid metabolism	3.08229	0.00205417
19538	0.00067812	0.0063946	391	727	protein metabolism	-4.20445	2.61729e-05
6568	0.00072161	0.0063946	10	10	tryptophan metabolism	1.79744	0.0722665
6586	0.00072161	0.0063946	10	10	indolalkylamine metabolism	1.79744	0.0722665
162	0.00072161	0.0063946	10	10	tryptophan biosynthesis	1.79744	0.0722665
6488	0.00072161	0.0063946	10	10	dolichol-linked oligosaccharide biosynthesis	1.84029	0.0657262
9068	0.00072161	0.0063946	10	10	aspartate family amino acid catabolism	2.39345	0.0166908
9096	0.00072161	0.0063946	10	10	aromatic amino acid family biosynthesis, anthranilate pathway	1.79744	0.0722665
46219	0.00072161	0.0063946	10	10	indolalkylamine biosynthesis	1.79744	0.0722665
42430	0.00072161	0.0063946	10	10	indole and derivative metabolism	1.79744	0.0722665
42435	0.00072161	0.0063946	10	10	indole derivative biosynthesis	1.79744	0.0722665
42434	0.00072161	0.0063946	10	10	indole derivative metabolism	1.79744	0.0722665
30004	0.00080005	0.0069829	19	23	monovalent inorganic cation homeostasis	-2.63468	0.00842165
15672	0.00080005	0.0069829	19	23	monovalent inorganic cation transport	3.95568	7.63177e-05
19320	0.00080286	0.0069829	26	34	hexose catabolism	-0.594728	0.552026
6547	0.0012163	0.010324	12	13	histidine metabolism	2.16852	0.0301191
105	0.0012163	0.010324	12	13	histidine biosynthesis	2.16852	0.0301191
9075	0.0012163	0.010324	12	13	histidine family amino acid metabolism	2.16852	0.0301191
9076	0.0012163	0.010324	12	13	histidine family amino acid biosynthesis	2.16852	0.0301191
6885	0.0013821	0.011661	18	22	regulation of pH	-2.39209	0.0167528
6528	0.0014901	0.012206	9	9	asparagine metabolism	2.11707	0.0342535
6526	0.0014901	0.012206	9	9	arginine biosynthesis	2.49613	0.0125556
19794	0.0014901	0.012206	9	9	nonprotein amino acid metabolism	2.6234	0.00870563
8154	0.0014901	0.012206	9	9	actin polymerization and/or depolymerization	2.20188	0.027674
6122	0.0014901	0.012206	9	9	mitochondrial electron transport, ubiquinol to cytochrome c	3.27668	0.00105034
6512	0.0015393	0.012537	38	55	ubiquitin cycle	0.262424	0.792995
6454	0.0016887	0.013675	26	35	translational initiation	-2.09032	0.0365891
19674	0.0023666	0.019055	17	21	NAD metabolism	3.08891	0.0020089
6461	0.0026248	0.021013	77	126	protein complex assembly	-2.65868	0.00784468
6566	0.0030757	0.024076	8	8	threonine metabolism	2.77727	0.00548175
46021	0.0030757	0.024076	8	8	regulation of transcription from RNA polymerase II promoter, mitotic	-0.624497	0.532301
7070	0.0030757	0.024076	8	8	negative regulation of transcription from RNA polymerase II promoter, mitotic	-0.624497	0.532301
42274	0.0030757	0.024076	8	8	ribosomal small subunit biogenesis	-1.02069	0.307403
6007	0.0032318	0.025158	23	31	glucose catabolism	-1.30796	0.190888
6576	0.0034773	0.026921	18	23	biogenic amine metabolism	2.26003	0.0238193
32446	0.0035413	0.027266	33	48	protein modification by small protein conjugation	0.256877	0.797274
96	0.0039403	0.030173	21	28	sulfur amino acid metabolism	2.68621	0.00722668
7034	0.0043685	0.033271	52	82	vacuolar transport	0.188809	0.850242
9065	0.0044444	0.033668	10	11	glutamine family amino acid catabolism	2.50784	0.0121473
6725	0.0046413	0.034971	35	52	aromatic compound metabolism	3.86105	0.000112898
44262	0.0054551	0.040884	88	149	cellular carbohydrate metabolism	2.40054	0.016371
51128	0.0057141	0.042598	17	22	regulation of cell organization and biogenesis	5.0174	5.24006e-07
6736	0.0063463	0.046572	7	7	NAD biosynthesis	2.55649	0.0105734
31146	0.0063463	0.046572	7	7	SCF-dependent proteasomal ubiquitin-dependent protein catabolism	-0.1963	0.844376
19363	0.0063463	0.046572	7	7	pyridine nucleotide biosynthesis	2.55649	0.0105734
