# Supplementary material for: Cohesive versus Flexible Evolution of Functional Modules in Eukaryotes
Source: PLoS Comput Biol. 2009 Jan 30;5(1):e1000276. doi: 10.1371/journal.pcbi.1000276 (PMC2615111; doi:10.1371/journal.pcbi.1000276)
Supplement: Table S3 — Overrepresented Gene Ontology Cellular Component categories (0.02 MB XLS) [file pcbi.1000276.s003.xls]

## Sheet: Gene Ontology Cellular Componen
Supplementary Table S3:
Overrepresented Gene Ontology Cellular Component categories
Gene Ontology (GO) Cellular Location categories overrepresented in proteins in cohesive modules when compared to proteins in all modules.
GO-ID	p-value	corr p-value	# selected	# total	Description
5830	2.9267e-37	8.9613e-35	148	155	cytosolic ribosome (sensu Eukaryota)
44444	3.9828e-37	8.9613e-35	854	1362	cytoplasmic part
5829	1.2369e-36	1.8553e-34	236	279	cytosol
44445	6.6758e-33	7.5103e-31	160	176	cytosolic part
5842	3.4086e-26	3.0678e-24	83	83	cytosolic large ribosomal subunit (sensu Eukaryota)
15934	2.0015e-25	1.5011e-23	117	127	large ribosomal subunit
5840	6.7016e-24	4.3082e-22	203	256	ribosome
5737	5.7266e-22	3.2212e-20	1085	1917	cytoplasm
16282	2.6772e-19	1.3386e-17	70	72	eukaryotic 43S preinitiation complex
16283	2.5097e-16	1.0267e-14	60	62	eukaryotic 48S initiation complex
5843	2.5097e-16	1.0267e-14	60	62	cytosolic small ribosomal subunit (sensu Eukaryota)
43228	1.2067e-11	4.1769e-10	430	704	non-membrane-bound organelle
43232	1.2067e-11	4.1769e-10	430	704	intracellular non-membrane-bound organelle
30529	3.4085e-11	1.0956e-09	270	416	ribonucleoprotein complex
5739	5.182e-09	1.5546e-07	347	570	mitochondrion
502	1.2999e-08	3.656e-07	39	43	proteasome complex (sensu Eukaryota)
5746	3.7255e-07	9.8617e-06	25	26	mitochondrial electron transport chain
152	4.5069e-07	1.1267e-05	21	21	nuclear ubiquitin ligase complex
19866	5.799e-07	1.3735e-05	74	100	organelle inner membrane
151	1.399e-06	3.1479e-05	23	24	ubiquitin ligase complex
44429	2.5214e-06	5.403e-05	179	284	mitochondrial part
16469	3.6679e-06	6.0532e-05	18	18	proton-transporting two-sector ATPase complex
16470	3.6679e-06	6.0532e-05	18	18	proton-transporting ATP synthase complex (sensu Eukaryota)
45255	3.6679e-06	6.0532e-05	18	18	hydrogen-translocating F-type ATPase complex
45259	3.6679e-06	6.0532e-05	18	18	proton-transporting ATP synthase complex
5732	3.7078e-06	6.0532e-05	44	55	small nucleolar ribonucleoprotein complex
5730	3.8482e-06	6.0532e-05	120	181	nucleolus
30117	3.901e-06	6.0532e-05	27	30	membrane coat
48475	3.901e-06	6.0532e-05	27	30	coated membrane
5743	4.4333e-06	6.65e-05	69	95	mitochondrial inner membrane
5838	5.2131e-06	7.5674e-05	21	22	proteasome regulatory particle (sensu Eukaryota)
5798	1.8933e-05	0.00026625	31	37	Golgi-associated vesicle
30662	4.1798e-05	0.00052247	23	26	coated vesicle membrane
30659	4.1798e-05	0.00052247	23	26	cytoplasmic vesicle membrane
30120	4.1798e-05	0.00052247	23	26	vesicle coat
12506	4.1798e-05	0.00052247	23	26	vesicle membrane
8370	4.4456e-05	0.00054068	66	94	obsolete cellular component
16471	5.9761e-05	0.00067231	14	14	hydrogen-translocating V-type ATPase complex
5680	5.9761e-05	0.00067231	14	14	anaphase-promoting complex
5839	5.9761e-05	0.00067231	14	14	proteasome core complex (sensu Eukaryota)
30135	8.8951e-05	0.0009763	30	37	coated vesicle
5740	0.0001349	0.0014454	100	155	mitochondrial envelope
315	0.00017925	0.0018333	34	44	organellar large ribosomal subunit
5762	0.00017925	0.0018333	34	44	mitochondrial large ribosomal subunit
30684	0.00024073	0.0023049	12	12	preribosome
276	0.00024073	0.0023049	12	12	proton-transporting ATP synthase complex, coupling factor F(o) (sensu Eukaryota)
45263	0.00024073	0.0023049	12	12	proton-transporting ATP synthase complex, coupling factor F(o)
5622	0.00043928	0.0041182	1416	2782	intracellular
31966	0.00046519	0.0042722	89	139	mitochondrial membrane
30685	0.00048292	0.0043463	11	11	nucleolar preribosome
329	0.00074888	0.0066078	20	24	vacuolar membrane (sensu Fungi)
5828	0.0009026	0.007782	13	14	kinetochore microtubule
42729	0.00096843	0.007782	10	10	DASH complex
45285	0.00096843	0.007782	10	10	ubiquinol-cytochrome-c reductase complex
45275	0.00096843	0.007782	10	10	respiratory chain complex III
5750	0.00096843	0.007782	10	10	respiratory chain complex III (sensu Eukaryota)
15935	0.0016872	0.013187	62	95	small ribosomal subunit
44448	0.0016997	0.013187	44	64	cell cortex part
44455	0.0018568	0.014162	48	71	mitochondrial membrane part
8250	0.0019414	0.014322	9	9	oligosaccharyl transferase complex
8540	0.0019414	0.014322	9	9	proteasome regulatory particle, base subcomplex (sensu Eukaryota)
44433	0.0025319	0.018377	23	30	cytoplasmic vesicle part
44424	0.0027568	0.019692	1402	2760	intracellular part
30660	0.003147	0.021136	11	12	Golgi-associated vesicle membrane
30658	0.003147	0.021136	11	12	transport vesicle membrane
45287	0.003147	0.021136	11	12	respiratory chain complex IV
5751	0.003147	0.021136	11	12	respiratory chain complex IV (sensu Eukaryota)
30663	0.0038906	0.023659	8	8	COPI coated vesicle membrane
145	0.0038906	0.023659	8	8	exocyst
221	0.0038906	0.023659	8	8	hydrogen-transporting ATPase V1 domain
43614	0.0038906	0.023659	8	8	multi-eIF complex
30137	0.0038906	0.023659	8	8	COPI-coated vesicle
30126	0.0038906	0.023659	8	8	COPI vesicle coat
17119	0.0038906	0.023659	8	8	Golgi transport complex
44437	0.0044793	0.026876	34	49	vacuolar part
139	0.004575	0.027089	20	26	Golgi membrane
5774	0.0054408	0.031797	32	46	vacuolar membrane
16023	0.0060309	0.033924	36	53	cytoplasmic membrane-bound vesicle
31410	0.0060309	0.033924	36	53	cytoplasmic vesicle
31988	0.0060309	0.033924	36	53	membrane-bound vesicle
31090	0.0061905	0.034392	196	347	organelle membrane
5938	0.0072513	0.038971	45	69	cell cortex
112	0.0077942	0.038971	7	7	nucleotide-excision repair factor 3 complex
19773	0.0077942	0.038971	7	7	proteasome core complex, alpha-subunit complex (sensu Eukaryota)
19774	0.0077942	0.038971	7	7	proteasome core complex, beta-subunit complex (sensu Eukaryota)
31461	0.0077942	0.038971	7	7	cullin-RING ubiquitin ligase complex
32045	0.0077942	0.038971	7	7	guanyl-nucleotide exchange factor complex
19005	0.0077942	0.038971	7	7	SCF ubiquitin ligase complex
5852	0.0077942	0.038971	7	7	eukaryotic translation initiation factor 3 complex
5885	0.0077942	0.038971	7	7	Arp2/3 protein complex
5759	0.0097784	0.047829	84	140	mitochondrial matrix
31980	0.0097784	0.047829	84	140	mitochondrial lumen
44431	0.0099651	0.048218	53	84	Golgi apparatus part
